# Supplementary material for: Circulating microRNA Profiles in Acute Spinal Cord Injury: Evidence for Distinct Plasma Signatures Compared with Polytrauma Patients
Source: Int J Mol Sci. 2025 Nov 12;26(22):10954. doi: 10.3390/ijms262210954 (PMC12652018; doi:10.3390/ijms262210954)
Supplement: Supplementary file 1 [file ijms-26-10954-s001.zip]

Archive with 1 entries (1 files):
- ijms-3945878-supplementary.pdf
